# Supplementary material for: Utilizing gas flux from automated head chamber systems to estimate dietary energy values for beef cattle fed a finishing diet
Source: J Anim Sci. 2024 Jun 12;102:skae167. doi: 10.1093/jas/skae167 (PMC11221065; doi:10.1093/jas/skae167)
Supplement: skae167_suppl_Supplementary_Materials [file skae167_suppl_supplementary_materials.xlsx]

## Sheet: READ_ME
Column Name	Description
Animal ID	Individual animal visual identification number
Ration	Ration that was fed, see Table 1 for formulation and Table 2 for nutritive characteristics
GF Unit ID	The GreenFeed unit ID that was used to estimate gas flux
ADG, kg/d	Average daily gain
DMI, kg/d	Average dry matter intake over the length of the trial
avg BW, kg	average body weight
RE, Mcal/d	Retained energy
Avg BUN, mg/dL	Average serum blood urea nitrogen concentration
Kohn Urinary N, g/d	Urinary nitrogen calcualted using the equation of Kohn et al. (2005; DOI: 10.2527/2005.834879x)
N Intake, g/d	Nitrogen intake
Waldrip Urinary N, g/d	Estimated urinary nitrogen excretion using the equation of Waldrip et al. (2013; DOI:10.2527/jas2012-5818)
CO2, L/d	carbon dioxide emissions
CH4 , L/d	methane emissions
O2, L/d	oxygen consumption
RQ	respiratory quotient
Kauffman HP, Mcal/d	Heat production using the equation of Kaufman et al. (2011; DOI:10.3168/jds.2010-3658)
no UN HP, Mcal/d	Heat production using the equation of Brouwer (1965), excluding urinary nitrogen
HP w Kohn UN, Mcal/d	Heat production using the equation of Brouwer (1965), using urinary nitrogen excretion estimated by Kohn et al. (2005)
HP w Waldrip UN, Mcal/d	Heat production using the equation of Brouwer (1965), using urinary nitrogen excretion estimated by Waldrip et al. (2013)
MEI w Kohn UN, Mcal/d	Metabolizable energy intake calculated using retained energy and heat production calculated with the equation of Brouwer (1965) using urinary nitrogen excretion estimated by Kohn et al. (2005)
MEI w Kohn UN, Mcal/kg DM	Metabolizable energy concentration calculated as retained energy plus heat production calculated with the equation of Brouwer (1965) using urinary nitrogen excretion estimated by Kohn et al. (2005) divided by dry matter intake
MEI Waldrip UN, Mcal/d	Metabolizable energy intake calculated using retained energy and heat production calculated with the equation of Brouwer (1965) using urinary nitrogen excretion estimated by Waldrip et al. (2013)
MEI w Waldrip UN, Mcal/kg DM	Metabolizable energy concentration calculated as retained energy plus heat production calculated with the equation of Brouwer (1965) using urinary nitrogen excretion estimated by Waldrip et al. (2013) divided by dry matter intake
MEI from Kauffman, Mcal/d	Metabolizable energy intake calculated using retained energy and heat production calculated with the equation of Kaufman et al. (2011)
MEI from Kaufmann, Mcal/kg DM	Metabolizable energy concentration calculated as retained energy plus heat production calculated with the equation of Kaufman et al. (2011) divided by dry matter intake
Kaufmann HP Gas Adj NEm, Mcal/kg DMI	net energy for maintenance calculated using MEI from Kaufmann, Mcal/kg DM in the Galyean et al. (2016; DOI: 10.2527/jas.2015-0223) equation
Kaufmann HP Gas Adj NEg, Mcal/ kg DMI	net energy for gain calculated using MEI from Kaufmann, Mcal/kg DM in the Galyean et al. (2016; DOI: 10.2527/jas.2015-0223) equation
No UN Gas Adj NEm, Mcal/kg DMI	net energy for maintenance calculated using MEI from no UN HP, Mcal/kg DM in the Galyean et al. (2016; DOI: 10.2527/jas.2015-0223) equation
No UN Gas Adj NEg, Mcal/ kg DMI	net energy for gain calculated using MEI from no UN HP, Mcal/kg DM in the Galyean et al. (2016; DOI: 10.2527/jas.2015-0223) equation
Kohn UN Gas Adj NEm, Mcal/kg DMI	net energy for maintenance calculated using MEI w Kohn UN, Mcal/kg DM in the Galyean et al. (2016; DOI: 10.2527/jas.2015-0223) equation
Kohn UN Gas Adj NEg, Mcal/ kg DMI	net energy for gain calculated using MEI w Kohn UN, Mcal/kg DM in the Galyean et al. (2016; DOI: 10.2527/jas.2015-0223) equation
Waldrip UN Gas Adj NEm, Mcal/kg DMI	net energy for maintenance calculated using MEI w Waldrip UN, Mcal/kg DM in the Galyean et al. (2016; DOI: 10.2527/jas.2015-0223) equation
Waldrip UN Gas Adj NEg, Mcal/ kg DMI	net energy for gain calculated using MEI w Waldrip UN, Mcal/kg DM in the Galyean et al. (2016; DOI: 10.2527/jas.2015-0223) equation
Carcass PA NEm, Mcal/kg DMI	performance adjusted net energy for maintenance (Zinn et al., 2008; DOI: 10.2527/jas.2007-0561) using adjusted final body weight (Guiroy et al., 2001; DOI:10.2527/2001.7981983x) in place of final shrunk body weight for calculating equivalent shrunk body weight.
Carcass PA NEg, Mcal/kg DMI	performance adjusted net energy for gain (Zinn et al., 2008; DOI: 10.2527/jas.2007-0561) using adjusted final body weight (Guiroy et al., 2001; DOI:10.2527/2001.7981983x) in place of final shrunk body weight for calculating equivalent shrunk body weight.
Live Performance PA NEm, Mcal/kg DMI	performance adjusted net energy for maintenance (Zinn et al., 2008; DOI: 10.2527/jas.2007-0561)
Live Performance PA NEg, Mcal/kg DMI	performance adjusted net energy for gain (Zinn et al., 2008; DOI: 10.2527/jas.2007-0561)

## Sheet: DATA
Animal ID	Ration	GF Unit ID	ADG, kg/d	DMI, kg/d	avg BW, kg	RE, Mcal/d	Avg BUN, mg/dL	Kohn Urinary N, g/d	N Intake, g/d	Waldrip Urinary N, g/d	CO2, L/d	CH4 , L/d	O2, L/d	RQ	Kauffman HP, Mcal/d	no UN HP, Mcal/d	HP w Kohn UN, Mcal/d	HP w Waldrip UN, Mcal/d	MEI w Kohn UN, Mcal/d	MEI w Kohn UN, Mcal/kg DM	MEI Waldrip UN, Mcal/d	MEI w Waldrip UN, Mcal/kg DM	MEI from Kauffman, Mcal/d	MEI from Kaufmann, Mcal/kg DM	Kaufmann HP Gas Adj NEm, Mcal/kg DMI	Kaufmann HP Gas Adj NEg, Mcal/ kg DMI	No UN Gas Adj NEm, Mcal/kg DMI	No UN Gas Adj NEg, Mcal/ kg DMI	Kohn UN Gas Adj NEm, Mcal/kg DMI	Kohn UN Gas Adj NEg, Mcal/ kg DMI	Waldrip UN Gas Adj NEm, Mcal/kg DMI	Waldrip UN Gas Adj NEg, Mcal/ kg DMI	Carcass PA NEm, Mcal/kg DMI	Carcass PA NEg, Mcal/kg DMI	Live Performance PA NEm, Mcal/kg DMI	Live Performance PA NEg, Mcal/kg DMI
7201	Ration 2	81	2.11771	11.9632	652.153	15.1091	7.88127	66.8173	221.161	88.6869	5783.5	290.239	5226.27	1.10662	26.9276	26.9946	26.899	26.8677	42.0081	3.51144	41.9768	3.50883	42.0384	3.51398	2.23754	1.55008	2.24128	1.55323	2.2358	1.54861	2.234	1.5471	2.42551	1.71717	2.17875	1.50077
7203	Ration 2	309	1.88525	11.8939	654.421	13.3343	7.69194	65.439	219.88	88.1505	5589.8	200.422	5162.77	1.08271	26.4541	26.5632	26.4696	26.4371	39.8039	3.34658	39.7714	3.34385	39.7902	3.34543	2.12108	1.45163	2.12736	1.45696	2.12189	1.45231	2.11998	1.4507	2.21634	1.53373	2.0598	1.39644
7204	Ration 3	309	1.81154	10.6769	658.05	12.8165	9.69057	82.8994	213.645	88.8119	4820.07	158.275	4409.58	1.09309	22.649	22.7495	22.6309	22.6224	35.4474	3.32	35.439	3.31921	35.467	3.32183	2.10465	1.43765	2.11112	1.44316	2.10337	1.43657	2.10282	1.4361	2.25275	1.56566	2.21633	1.53372
7205	Ration 3	81	1.82571	11.4366	665.421	13.035	11.7923	102.009	228.846	95.4103	5559.79	279.795	5148.14	1.07996	26.3624	26.4295	26.2835	26.293	39.3186	3.43797	39.328	3.4388	39.3991	3.44501	2.19007	1.51008	2.19402	1.51341	2.18522	1.50597	2.18579	1.50645	2.13975	1.46656	2.10473	1.43585
7206	Ration 2	309	1.69814	9.65718	590.918	11.0135	7.29512	56.0406	178.53	70.8342	5335.23	192.186	4657.75	1.14545	24.2127	24.3096	24.2294	24.2082	35.2429	3.6494	35.2217	3.64721	35.2278	3.64784	2.32896	1.62665	2.33566	1.63224	2.33002	1.62753	2.32853	1.62629	2.32834	1.63196	2.26193	1.57371
7207	Ration 3	81	2.12055	11.481	612.35	14.4332	8.7924	69.9924	229.736	95.7967	5706.72	231.177	5350.66	1.06654	27.3144	27.414	27.3138	27.2769	41.747	3.63617	41.7101	3.63295	41.7493	3.63636	2.32116	1.62014	2.32696	1.62497	2.32102	1.62002	2.31883	1.6182	2.31577	1.62093	2.21853	1.53565
7208	Ration 1	309	1.5167	10.2385	643.535	10.3723	6.68086	55.8918	176.489	67.4057	4963.55	201.806	4465.38	1.11156	23.0333	23.1149	23.0349	23.0184	33.4072	3.2629	33.3907	3.26129	33.4072	3.26289	2.06346	1.40253	2.06893	1.40721	2.06346	1.40253	2.06234	1.40157	2.21162	1.52959	2.08558	1.41906
7210	Ration 2	81	2.044	11.3422	628.793	14.1409	8.23257	67.2956	209.681	83.8795	5737.9	220.557	5282.69	1.08617	27.0902	27.1941	27.0978	27.0741	41.2388	3.63587	41.215	3.63377	41.2329	3.63535	2.32047	1.61956	2.32659	1.62467	2.32082	1.61985	2.31939	1.61866	2.40372	1.69806	2.21378	1.53148
7212	Ration 3	309	1.65845	10.3457	612.691	11.0266	8.13214	64.7723	207.018	85.935	5099.43	155.521	4716.29	1.08124	24.1581	24.2719	24.1792	24.149	35.2059	3.40294	35.1756	3.40002	35.1863	3.40105	2.15969	1.48438	2.1672	1.49074	2.161	1.48549	2.15897	1.48377	2.24177	1.55603	2.12893	1.45708
7213	Ration 1	309	1.01208	9.83252	542.837	5.85763	8.14938	57.5093	169.49	64.577	5081.81	199.928	4552.07	1.11637	23.5064	23.5929	23.5106	23.5005	29.3682	2.98685	29.3581	2.98582	29.3656	2.98658	1.86736	1.23352	1.87356	1.23891	1.86755	1.23368	1.86681	1.23304	1.76801	1.14054	1.6918	1.07371
7214	Ration 1	81	1.11981	9.52866	566.197	6.75516	7.91652	58.27	164.253	62.4599	4706.72	260.332	4285.73	1.09823	22.039	22.0819	21.9985	21.9925	28.7536	3.01759	28.7476	3.01696	28.7956	3.02199	1.89278	1.2556	1.8959	1.2583	1.88963	1.25286	1.88917	1.25247	1.87746	1.23653	1.84317	1.20646
7217	Ration 2	309	1.37779	9.41968	539.322	8.17652	8.40158	58.905	174.14	68.9955	4590.26	158.84	4179.33	1.09832	21.4923	21.5833	21.499	21.4846	29.6755	3.15038	29.6611	3.14884	29.6702	3.14981	1.98382	1.33425	1.99055	1.34005	1.98422	1.3346	1.98314	1.33367	2.11392	1.44391	2.02027	1.36177
7220	Ration 3	81	1.6868	11.0329	563.703	10.553	6.71383	49.1998	220.768	91.904	5523.63	230.824	5246.35	1.05285	26.6967	26.7912	26.7208	26.6597	37.2738	3.37842	37.2126	3.37288	37.2514	3.37639	2.14259	1.46989	2.14843	1.47484	2.144	1.47108	2.14016	1.46782	2.08531	1.41881	1.98337	1.32941
7223	Ration 2	81	2.08369	9.84246	542.837	12.9349	7.97275	56.2628	181.956	72.2686	5000.21	229.248	4692.12	1.06566	23.9477	24.0212	23.9407	23.9178	36.8756	3.74659	36.8527	3.74426	36.8841	3.74744	2.39644	1.68276	2.40138	1.68686	2.39586	1.68228	2.39428	1.68098	2.44953	1.73823	2.42421	1.71603
7224	Ration 3	81	2.21694	11.0027	631.175	15.5025	7.97121	65.4059	220.165	91.6421	5902.63	249.373	5369.87	1.09921	27.6203	27.7139	27.6203	27.5828	43.1228	3.91928	43.0853	3.91587	43.1246	3.91944	2.51197	1.77809	2.51755	1.78266	2.51186	1.778	2.50958	1.77612	2.48854	1.77245	2.37868	1.6761
7225	Ration 3	81	2.10921	11.6494	601.918	14.1648	9.20371	72.0184	233.104	97.2588	5271.9	209.668	4955.5	1.06385	25.2813	25.3756	25.2726	25.2365	39.4374	3.38537	39.4013	3.38227	39.4477	3.38625	2.14943	1.47569	2.15495	1.48037	2.14882	1.47517	2.14667	1.47335	2.25271	1.56563	2.17425	1.49682
7226	Ration 1	309	2.33884	10.0409	608.835	16.0017	6.22511	49.2708	173.082	66.0288	5149.51	179.305	4674.6	1.1016	24.0573	24.1585	24.088	24.064	40.0898	3.99265	40.0658	3.99026	40.0606	3.98975	2.55888	1.81652	2.56548	1.82192	2.56081	1.8181	2.55922	1.8168	2.68793	1.94731	2.62762	1.89442
7227	Ration 1	309	2.07802	10.7269	609.515	14.067	4.39716	34.8418	184.908	70.8087	5140.45	212.449	4687.46	1.09664	24.096	24.1802	24.1303	24.0789	38.1973	3.56088	38.1458	3.55608	38.1645	3.55782	2.26758	1.57531	2.27285	1.57972	2.26967	1.57706	2.26639	1.57431	2.33995	1.64214	2.32268	1.62699
7228	Ration 1	309	2.13756	10.8718	554.291	13.5121	6.31685	45.5178	187.404	71.8178	4959.31	166.99	4580.51	1.0827	23.4705	23.5729	23.5078	23.4702	37.0199	3.40514	36.9822	3.40168	36.9841	3.40185	2.16024	1.48485	2.16667	1.49029	2.16252	1.48678	2.16012	1.48475	2.22815	1.54408	2.2706	1.58132
7229	Ration 2	81	2.15457	11.1305	593.526	14.3475	4.8864	37.7027	205.768	82.2408	5373.53	182.851	5025.31	1.06929	25.6699	25.7814	25.7274	25.6637	40.0749	3.60044	40.0111	3.59472	40.0189	3.59542	2.29326	1.59682	2.29999	1.60245	2.29669	1.59969	2.29278	1.59642	2.38004	1.6773	2.27822	1.588
7230	Ration 2	81	2.36152	10.9907	616.093	16.3164	6.40171	51.2726	203.183	81.1579	5373.38	225.588	5061.45	1.06163	25.8085	25.8988	25.8254	25.7826	42.1418	3.83432	42.099	3.83043	42.1265	3.83293	2.45401	1.73038	2.45942	1.73485	2.45494	1.73115	2.45233	1.729	2.60406	1.87376	2.45024	1.73886
7232	Ration 2	309	2.08086	10.1946	590.124	13.7505	9.32384	71.5289	188.467	74.9952	4763.75	161.016	4423.74	1.07686	22.6366	22.7353	22.6329	22.628	36.3834	3.56888	36.3785	3.56839	36.3886	3.56938	2.27548	1.58193	2.282	1.58739	2.27514	1.58164	2.27481	1.58136	2.45694	1.74474	2.40655	1.70055
7233	Ration 2	81	2.37569	11.8552	632.082	16.7425	9.13705	75.0797	219.165	87.8508	5459.05	215.429	5489.88	0.994386	27.5556	27.6631	27.5557	27.5374	44.2982	3.73661	44.2799	3.73507	44.2997	3.73674	2.3892	1.67676	2.39524	1.68177	2.38912	1.67669	2.38808	1.67583	2.37189	1.67014	2.31967	1.62435
7234	Ration 3	81	1.78319	11.1225	601.124	11.7702	9.38465	73.3374	222.561	92.6821	5199.86	204.974	5007.85	1.03834	25.397	25.494	25.389	25.3614	37.1593	3.34092	37.1316	3.33843	37.1688	3.34177	2.11853	1.44946	2.12451	1.45454	2.11794	1.44896	2.11621	1.44749	2.25041	1.56361	2.06604	1.40191
7236	Ration 1	309	1.97029	9.76469	633.783	13.6633	8.94911	73.7333	168.321	64.1044	5300.55	220.951	4853.87	1.09202	24.9249	25.0113	24.9058	24.9195	38.569	3.94985	38.5828	3.95126	38.5898	3.95197	2.53369	1.79591	2.53948	1.80065	2.53228	1.79474	2.53322	1.79552	2.59286	1.86394	2.47647	1.76187
7237	Ration 2	309	1.9306	11.3302	597.268	12.78	8.96707	69.6248	209.46	83.7867	5243.19	198.157	4713.88	1.11229	24.3192	24.413	24.3134	24.2931	37.0934	3.27385	37.0732	3.27206	37.1008	3.2745	2.07159	1.40947	2.07728	1.41433	2.07113	1.40908	2.06988	1.40801	2.27464	1.58486	2.11728	1.44685
7238	Ration 3	309	1.82288	9.6057	592.052	11.9212	7.43041	57.1894	192.21	79.507	4439.14	171.934	4103.66	1.08175	21.0226	21.1027	21.0208	20.9889	32.942	3.42943	32.9101	3.4261	32.9451	3.42975	2.17954	1.50117	2.1852	1.50596	2.17932	1.50099	2.17702	1.49904	2.44165	1.73132	2.36045	1.66012
7239	Ration 1	81	2.04117	11.1813	591.032	13.4786	8.4491	64.9179	192.741	73.9747	5040.39	209.313	4775.2	1.05553	24.3144	24.401	24.3081	24.2951	37.7866	3.37944	37.7737	3.37828	37.7945	3.38014	2.1452	1.4721	2.15047	1.47657	2.14471	1.47169	2.14391	1.47101	2.27417	1.58444	2.20022	1.51959
7240	Ration 3	81	2.09787	9.83585	609.856	14.2203	9.0956	72.111	196.815	81.5062	5281.27	205.892	4894.51	1.07902	25.0581	25.1531	25.0499	25.0364	39.2702	3.99256	39.2568	3.99119	39.2801	3.99356	2.56141	1.8186	2.56773	1.82376	2.56075	1.81805	2.55984	1.81731	2.62884	1.8955	2.51797	1.79826
7261	Ration 1	81	1.84272	10.4716	624.597	12.5577	7.75418	62.9621	180.507	69.0299	4942.19	217.101	4714.57	1.04828	23.9652	24.0447	23.9546	23.9459	36.5123	3.48678	36.5036	3.48595	36.5243	3.48793	2.21964	1.53502	2.22477	1.53933	2.21885	1.53435	2.21828	1.53387	2.30729	1.61349	2.23864	1.55329
7262	Ration 1	81	2.24812	11.0539	603.392	15.2193	8.35822	65.5627	190.545	73.0871	5953.64	278.865	5162.03	1.15335	26.8824	26.9563	26.8625	26.8517	42.0818	3.80695	42.071	3.80598	42.1036	3.80892	2.43787	1.71706	2.44225	1.72068	2.43654	1.71596	2.43589	1.71542	2.40016	1.69494	2.35761	1.65762
7263	Ration 3	309	1.81437	9.39591	556.105	11.3159	8.93287	64.579	188.012	77.6847	4904.24	196.87	4379.42	1.11984	22.6329	22.7139	22.6215	22.6028	33.9374	3.61194	33.9187	3.60994	33.9503	3.61331	2.30546	1.60702	2.31123	1.61184	2.30453	1.60624	2.30317	1.60511	2.33485	1.63766	2.35557	1.65583
7264	Ration 1	81	1.49969	12.0087	590.011	9.59883	5.53237	42.4341	207.003	79.7394	3342.59	158.431	3329.38	1.00397	16.7491	16.8004	16.7397	16.6863	26.3385	2.19329	26.2851	2.18884	26.3489	2.19415	1.27131	0.701695	1.27462	0.704718	1.27063	0.70107	1.26712	0.69786	1.75176	1.12629	1.76466	1.13761
7265	Ration 1	309	2.28497	11.1602	600.557	15.4386	6.32889	49.4112	192.376	73.8272	5604.93	214.297	4832.28	1.15989	25.2026	25.2965	25.2258	25.1909	40.6644	3.64371	40.6295	3.64058	40.643	3.64179	2.32485	1.62322	2.33046	1.6279	2.32615	1.62431	2.32402	1.62253	2.39471	1.69016	2.35664	1.65677
7266	Ration 3	309	2.1007	10.8922	564.837	13.4454	9.17128	67.3435	217.953	90.6817	5122.94	188.676	4542.09	1.12788	23.5169	23.6095	23.5132	23.4798	36.9586	3.39313	36.9252	3.39006	36.9639	3.39362	2.15454	1.48002	2.16033	1.48492	2.1542	1.47973	2.15208	1.47793	2.39446	1.68994	2.25697	1.56936
7267	Ration 1	309	2.10921	11.3913	638.886	14.8124	7.70999	64.0354	196.36	75.4377	5378.49	207.058	4902.89	1.097	25.2055	25.3015	25.2099	25.1935	40.0223	3.51341	40.0059	3.51197	40.0195	3.51317	2.23698	1.54961	2.24266	1.55439	2.23714	1.54975	2.23616	1.54892	2.37167	1.66995	2.25385	1.56662
7268	Ration 1	81	1.90793	10.3903	595.454	12.5867	6.76435	52.3622	179.105	68.4631	4896.04	254.316	4412.01	1.10971	22.7484	22.8004	22.7254	22.7024	35.3121	3.39857	35.2891	3.39636	35.3365	3.40092	2.1596	1.4843	2.16297	1.48715	2.15797	1.48293	2.15644	1.48162	2.34219	1.6441	2.26374	1.5753
7269	Ration 3	309	1.84839	10.3437	609.402	12.3694	9.3189	73.8264	206.977	85.9174	5163.43	186.673	4612.8	1.11937	23.8364	23.9325	23.8269	23.8096	36.1963	3.49936	36.179	3.49769	36.2075	3.50044	2.22824	1.54225	2.23451	1.54753	2.2275	1.54163	2.22635	1.54066	2.31006	1.61592	2.24963	1.56292
7270	Ration 3	309	1.99014	11.2948	657.71	14.2037	7.17672	61.3626	226.009	94.1788	5798.66	215.836	5019.81	1.15516	26.1525	26.2532	26.1653	26.1184	40.369	3.57413	40.322	3.56997	40.358	3.57315	2.27806	1.58409	2.28404	1.5891	2.27873	1.58465	2.27588	1.58227	2.28093	1.59037	2.21866	1.53577
7271	Ration 1	81	1.40614	8.55223	528.663	8.23701	10.4926	72.1117	147.421	55.6568	4389.54	264.723	4035.58	1.08771	20.7023	20.7319	20.6287	20.6522	28.8657	3.37522	28.8893	3.37798	28.9406	3.38399	2.14786	1.47436	2.15015	1.4763	2.14178	1.4692	2.14369	1.47083	2.18734	1.50829	2.20405	1.52295
7273	Ration 2	309	1.65561	10.2049	582.186	10.5924	10.7453	81.3252	188.657	75.0749	4882.61	203.927	4252.31	1.14822	22.119	22.1929	22.0765	22.0855	32.6689	3.20129	32.6779	3.20216	32.7129	3.2056	2.02321	1.36809	2.02821	1.37237	2.02018	1.36548	2.02079	1.36601	2.14867	1.47438	2.11909	1.44844
7274	Ration 2	81	1.95045	11.315	640.473	13.6192	6.33032	52.7072	209.179	83.669	5343.83	212.081	5073.93	1.05319	25.8214	25.9185	25.8431	25.7988	39.4624	3.48761	39.4181	3.48369	39.4422	3.48583	2.2182	1.5338	2.224	1.53869	2.21942	1.53483	2.21673	1.53256	2.17534	1.49777	2.17464	1.49716
7275	Ration 2	309	1.5167	11.877	557.806	9.31771	8.22078	59.6128	219.567	88.0195	5144.02	170.535	4435.98	1.15961	23.1342	23.234	23.1487	23.108	32.4664	2.73356	32.4257	2.73013	32.4536	2.73248	1.68213	1.07114	1.68823	1.07653	1.68293	1.07185	1.6804	1.06961	1.71304	1.09233	1.76167	1.13499
7276	Ration 3	81	1.85406	11.1815	585.135	12.0385	7.54923	57.4251	223.741	93.1945	5405.68	228.337	5025.3	1.07569	25.7079	25.7964	25.7142	25.663	37.7527	3.37636	37.7015	3.37178	37.7481	3.37595	2.14229	1.46963	2.14767	1.4742	2.14257	1.46987	2.1394	1.46718	2.2209	1.53773	2.08317	1.41694
7277	Ration 1	81	2.25095	12.4855	625.731	15.6616	8.63349	70.2292	215.221	83.0611	5520.81	249.482	5122.27	1.0778	26.2168	26.2985	26.198	26.1796	41.8596	3.35266	41.8412	3.35119	41.8801	3.35431	2.12726	1.45687	2.13171	1.46065	2.12611	1.4559	2.12509	1.45503	2.21543	1.53293	2.14771	1.47354
7278	Ration 1	309	2.18575	8.3327	619.495	15.0511	9.83056	79.1697	143.637	54.1272	5641.12	216.113	5234.26	1.07773	26.7895	26.893	26.7797	26.8156	41.8309	5.02009	41.8667	5.02439	41.8424	5.02147	3.23519	2.35604	3.24316	2.36226	3.2343	2.35533	3.2371	2.35752	3.15872	2.3602	2.99805	2.21929
7279	Ration 3	309	2.35301	11.0108	620.515	16.3394	10.0236	80.857	220.325	91.7117	5407.25	189.97	5032.14	1.07454	25.7361	25.8446	25.7289	25.7133	42.0682	3.82065	42.0527	3.81924	42.0771	3.82145	2.44629	1.72401	2.45281	1.7294	2.44575	1.72357	2.4448	1.72278	2.69588	1.95429	2.44626	1.73537
7280	Ration 2	81	2.00715	12.0464	637.525	14.0056	9.8453	81.5961	222.699	89.331	5557.09	194.028	5218.64	1.06485	26.63	26.7433	26.6265	26.6154	40.6321	3.37297	40.621	3.37205	40.6372	3.3734	2.14052	1.46813	2.14695	1.47358	2.14022	1.46788	2.13958	1.46734	2.1902	1.51081	2.0907	1.42354
7282	Ration 2	309	2.33317	11.2151	615.639	16.0928	5.39686	43.1927	207.331	82.8951	5487.45	215.957	4949.14	1.10877	25.5123	25.6065	25.5447	25.4878	41.6374	3.71263	41.5806	3.70757	41.6067	3.7099	2.37105	1.66169	2.37663	1.66633	2.3729	1.66323	2.36948	1.66038	2.37899	1.67637	2.39092	1.68684
7285	Ration 2	81	1.96746	10.4271	588.99	12.912	9.36686	71.7209	192.765	76.7951	4898.32	223.889	4653.21	1.05268	23.6775	23.7513	23.6487	23.6414	36.5607	3.50631	36.5535	3.50561	36.591	3.50921	2.23426	1.54732	2.23903	1.55133	2.23227	1.54565	2.23179	1.54524	2.29766	1.60505	2.28738	1.59604
7286	Ration 2	309	2.11204	10.9885	619.268	14.4913	12.9732	104.441	203.143	81.1412	5667.46	191.462	5026.88	1.12743	26.0242	26.1357	25.9863	26.1357	40.4775	3.68362	40.627	3.69722	40.5172	3.68723	2.3557	1.64892	2.36247	1.65456	2.35325	1.64689	2.36247	1.65456	2.43927	1.72924	2.30579	1.61218
7287	Ration 1	81	2.22261	10.1988	606	15.0786	6.92626	54.5651	175.804	67.1288	5556.21	226.088	5219.03	1.06461	26.6304	26.7271	26.649	26.6311	41.7277	4.09144	41.7097	4.08968	41.7107	4.08978	2.62533	1.87072	2.6315	1.87574	2.62643	1.87161	2.62526	1.87066	2.60769	1.87695	2.51491	1.79557
7288	Ration 3	81	2.03833	10.0911	568.919	13.0786	8.1668	60.4012	201.923	83.7233	5033.17	241.337	4613.39	1.09099	23.6844	23.7502	23.6637	23.6304	36.7424	3.64107	36.709	3.63776	36.7645	3.64326	2.32585	1.62405	2.33018	1.62766	2.32436	1.6228	2.32211	1.62093	2.39351	1.68911	2.37522	1.67307
7289	Ration 3	309	1.99581	10.1683	598.969	13.2826	8.14934	63.4557	203.467	84.3938	5152.72	193.16	4693.41	1.09786	24.1334	24.2279	24.1371	24.1072	37.4197	3.68004	37.3898	3.67709	37.4175	3.67983	2.35068	1.64474	2.35688	1.64991	2.35082	1.64487	2.34882	1.6432	2.31526	1.62048	2.36745	1.66625
